# Supplementary material for: Biofilm Detection by a Fiber-Tip Ball Resonator Optical Fiber Sensor
Source: Biosensors (Basel). 2022 Jun 30;12(7):481. doi: 10.3390/bios12070481 (PMC9313161; doi:10.3390/bios12070481)
Supplement: Supplementary file 1 [file biosensors-12-00481-s001.zip]

Archive with 1 entries (1 files):
- biosensors-1781154-supplementary.pdf
